# Supplementary material for: Exploring mudbrick architecture and its re-use in Artaxata, Armenia, during the 1st millennium BC. A multidisciplinary study of earthen architecture in the Armenian Highlands
Source: PLoS One. 2023 Oct 13;18(10):e0292361. doi: 10.1371/journal.pone.0292361 (PMC10575515; doi:10.1371/journal.pone.0292361)
Supplement: S2 File — The table presents all measured elements with standard deviation and relative standard deviation. (XLSX) [file pone.0292361.s002.xlsx]

## Sheet: Sheet1
		Na2O	MgO	Al2O3	SiO2	P2O5	SO3	Cl	K2O	CaO	TiO2	V2O5	Cr2O3	MnO	Fe2O3	NiO	CuO	ZnO	As2O3	Br	Rb2O	SrO	Y2O3	ZrO2	BaO	Ga	Co2O3	Nb	Rh	Pd	Ag	Cd	Sn	Sb	La	Ce	Nd	Hf	Ta	W	Au	Hg	Pb	U
		mass%	mass%	mass%	mass%	mass%	mass%	mass%	mass%	mass%	mass%	mass%	mass%	mass%	mass%	mass%	mass%	mass%	mass%	mass%	mass%	mass%	mass%	mass%	mass%	mass%	mass%	mass%	mass%	mass%	mass%	mass%	mass%	mass%	mass%	mass%	mass%	mass%	mass%	mass%	mass%	mass%	mass%	mass%
AA1	μ (n=3)		1.7528	12.0889	40.009	0.6495	2.5878	0.3688	3.323	20.704	1.5267	0.0222		0.1951	16.2472	0.2908	0.0117	0.0367			0.0113	0.0883	0.0068	0.0398		0.0028
	Std dev.		0.3151	0.9567	0.7578	0.3332	0.1366	0.03	1.3107	1.6585	0.046	0.0098		0.0526	0.9065	0.1208	0	0			0.0042	0.0083		0.0139
	RSD(%)		17.98	7.91	1.89	51.3	5.28	8.13	39.44	8.01	3.02	44.2		26.96	5.58	41.54	0	0			37.64	9.46		34.81
AA2	μ (n=3)	5.048	3.2118	11.7682	48.8525	0.5778	1.875	1.9916	2.5997	16.9054	0.6911	0.0524		0.0763	7.7637	0.0066	0.0036	0.0119	0.0007	0.0006	0.0092	0.0916	0.0045	0.0348	0.0842		0.0097
	Std dev.	2.238	0.2415	0.198	2.179	0.0274	0.5072	0.9928	0.1601	1.3658	0.1019	0.0466		0.0131	0.666	0.0018	0	0.0034	0.0002	0	0.002	0.017	0.0002	0.0026	0.0115		0.0026
	RSD(%)	44.33	7.52	1.68	4.46	4.75	27.05	49.85	6.16	8.08	14.75	88.77		17.21	8.58	27.74	0	28.7	26.17	0	21.21	18.57	3.61	7.61	13.64		26.78
AA3	μ (n=3)	2.9085	2.8838	11.0617	48.8559	0.5475	0.9007	0.7461	2.6598	19.913	1.022	0.0134		0.1194	9.0773	0.0112	0.0091	0.0067	0.0015		0.0089	0.1117	0.0048	0.0453	0.0889		0.0102
	Std dev.	0.3027	0.4538	0.9215	2.3728	0.0876	0.2045	0.0398	0.1939	2.9695	0.1288	0.0189		0.0086	1.7388	0.0051	0	0.003	0		0.0024	0.0213	0	0.0005	0.0018
	RSD(%)	10.41	15.74	8.33	4.86	16	22.71	5.33	7.29	14.91	12.6	141.41		7.18	19.16	45.33	0	44.52	0		26.36	19.11	0	1.12	2.03
AA4	μ (n=3)		2.554	10.3404	53.9758	1.8092	1.9045	0.7965	3.1116	12.4715	0.9692	0.0037		0.2855	11.4208	0.0152	0.0114	0.0224	0.0023	0.0007	0.013	0.1096	0.0076	0.0561	0.0828		0.0176
	Std dev.		0.0676	0.1372	1.1037	0.1171	0.1091	0.0433	0.7864	1.1882	0.0722	0.0052		0.0591	0.4038	0.0075	0.004	0.0033	0.0002	0.0003	0.0012	0.0039	0.001	0.0059	0.0059		0.0208
	RSD(%)		2.65	1.33	2.04	6.47	5.73	5.43	25.27	9.53	7.45	141.38		20.69	3.54	49.42	35.44	14.8	10.45	44.22	9.4	3.54	12.96	10.55	7.09		118.48
AA5	μ (n=3)	2.9865	2.3423	9.3265	44.4065	1.1323	3.7293	0.8474	3.1552	20.0433	1.1228		0.0173	0.2169	11.3028	0.0364	0.0076	0.0177	0.0011		0.0098	0.131	0.0046	0.0463	0.079	0.0013	0.0018
	Std dev.	0.2915	0.4382	0.9079	1.101	0.0454	2.2552	0.1356	0.6957	2.5172	0.4073			0.0529	2.1139	0.0468	0.0015	0.0062	0		0.0018	0.0202	0	0.0116	0.0037	0.0007	0
	RSD(%)	9.76	18.71	9.73	2.48	4.01	60.47	16.01	22.05	12.56	36.28			24.39	18.7	128.73	20.42	35.06	0		18.01	15.44	0	25.03	4.71	52.37	0
AA6	μ (n=3)		2.11	10.0638	45.6848	0.6288	2.6191	0.8079	3.1551	19.8591	1.1678	0.0973		0.1654	13.1924	0.0874	0.0093	0.0168	0.0032	0.001	0.0139	0.1322	0.0059	0.0611	0.0998	0.0026	0.0088
	Std dev.		0.2835	0.5618	2.2042	0.1237	0.4462	0.0377	0.6499	1.4259	0.0861	0.0782		0.0188	1.2278	0.1151	0	0.005	0	0	0.0029	0.0194	0.0004	0.0036	0.0231		0.0125
	RSD(%)		13.44	5.58	4.82	19.67	17.04	4.67	20.6	7.18	7.37	80.3		11.34	9.31	131.73	0	29.68	0	0	20.63	14.66	7.13	5.84	23.14		141.41
AA7	μ (n=3)		1.2857	7.4278	40.5565	1.0967	3.1628	1.3816	3.1056	24.4661	1.3028	0.0651		0.258	15.9648	0.0203	0.0101	0.0285	0.0017		0.0193	0.1907	0.0096	0.0685	0.1252	0.0011
	Std dev.		0.107	0.8917	5.4592	0.2752	1.1619	0.4591	0.9246	2.3324	0.3925	0		0.1161	2.5084	0.0048	0.0019	0.0109	0.0009		0.0022	0.0218	0.0043	0.0084	0	0.0004
	RSD(%)		8.32	12	13.46	25.09	36.74	33.23	29.77	9.53	30.12	0		44.99	15.71	23.71	19.18	38.33	53.55		11.59	11.44	44.43	12.32	0	36.88
AA8	μ (n=3)		1.706	6.6594	26.7342	0.1008	24.0251	0.4067	2.5078	24.9958	1.0292	0	0.0226	0.206	11.1807	0.0188	0.0071	0.0144	0.0033	0.0005	0.0143	0.1105	0.0068	0.06	0.0823	0.0005	0.0124
	Std dev.		0.2425	0.2242	0.8577	0.051	3.0151	0.0669	0.303	0.8863	0.4031	0		0.0525	0.4326	0.0026	0.0059	0.0013	0.0004	0	0.0019	0.0138	0.0013	0.0156	0.0258		0
	RSD(%)		14.21	3.37	3.21	50.56	12.55	16.46	12.08	3.55	39.17	0		25.46	3.87	14.04	82.66	8.98	11.67	0	13.2	12.51	19.15	26.06	31.4		0
AA9	μ (n=3)	19.9124	2.2206	7.3921	28.6938	0.5094	1.1322	12.9505	2.6283	16.5136	0.5592	0.0001	0.0187	0.1279	7.0448	0.0053	0.0038	0.0081	0.0015	0.0029	0.0093	0.1048	0.0057	0.0439	0.0793
	Std dev.	3.6141	0.4064	0.7826	3.2205	0.0764	0.1156	2.5202	0.426	3.3872	0.1086	0.0002		0.0508	1.3461	0.001	0.0025	0.0021	0	0.0011	0.0017	0.0288	0.0014	0.0096	0.0318
	RSD(%)	18.15	18.3	10.59	11.22	15	10.21	19.46	16.21	20.51	19.41	140.44		39.76	19.11	18.07	66.81	26.44	0	37.14	18.25	27.45	24.78	21.89	40.13
AA10	μ (n=3)	5.0006	2.2005	7.9129	31.5773	0.5704	17.7649	1.2902	1.6095	23.3241	0.5037	0.0404	0.0062	0.0823	11.0423	0.0078		0.0136	0.0014		0.0098	0.0605	0.0057	0.0502	0.081	0.0011	0.0226
	Std dev.		0.0546	0.4677	2.0524	0.0653	3.6707	0.6791	0.4	3.7891	0.0337	0.0165		0.003	2.2849	0.0033		0.0059	0.0003		0.0028	0.0109	0.0011	0.0159	0.02		0.0048
	RSD(%)		2.48	5.91	6.5	11.44	20.66	52.63	24.85	16.25	6.68	40.79		3.65	20.69	42.53		43.59	21.33		28.13	17.96	19.55	31.7	24.65		21.03
AA11	μ (n=3)		2.9391	11.2616	50.4851	0.8953	0.4344	0.0598	3.2313	18.0413	0.8418	0.0191	0.0283	0.1998	11.2813	0.0145	0.0087	0.0186	0.0018		0.0135	0.1156	0.0053	0.0534	0.0917		0.0019
	Std dev.		0.3016	0.5027	2.4141	0.1556	0.103	0.0102	0.2962	1.5701	0.0902	0.0218		0.0969	1.5321	0.0034	0.0004	0.0054	0.0009		0.002	0.0263	0.0028	0.0142	0.0463		0.0017
	RSD(%)		10.26	4.46	4.78	17.38	23.7	17	9.17	8.7	10.72	114.25		48.51	13.58	23.33	4.45	29.03	51.53		14.59	22.74	53.68	26.57	50.52		87
AA12	μ (n=3)	1.4337	1.9916	9.7863	45.3301	0.8021	0.4424	0.0781	3.6708	19.6036	1.4616	0.1169	0.0031	0.2343	15.6613	0.0299	0.0131	0.0239	0.0011	0.0014	0.0199	0.1469	0.0073	0.0664	0.109		0.0027
	Std dev.		0.467	0.7313	1.8896	0.1013	0.0436	0.0145	0.0758	1.6358	0.1612	0.1384	0	0.0298	1.2927	0.0084	0.0035	0.0015	0	0	0.003	0.024	0.0017	0.0137	0.0228		0.0038
	RSD(%)		23.45	7.47	4.17	12.63	9.86	18.53	2.06	8.34	11.03	118.4	0	12.73	8.25	27.98	27.1	6.37	0	0	15.1	16.34	22.93	20.56	20.94		141.37
AA13	μ (n=3)	1.4733	2.9762	11.156	46.7708	0.4771	0.2583	0.038	3.2969	19.6855	1.2171	0.0169	0	0.2733	11.9843	0.0224	0.008	0.016	0.002	0.0002	0.0145	0.1046	0.0065	0.0565	0.0857		0.0024
	Std dev.	0.0553	0.216	0.2347	0.6068	0.0242	0.0229	0.0053	0.3047	1.3084	0.1439	0.0292	0	0.1627	0.4723	0.0075	0.0047	0.0038	0.0012	0	0.0015	0.0063	0.002	0.0061	0.0249		0.0034
	RSD(%)	3.75	7.26	2.1	1.3	5.08	8.87	13.84	9.24	6.65	11.83	173.19	0	59.53	3.94	33.35	58.78	23.57	62.86	0	10.3	6.07	30.15	10.81	29.06		141.36
AA14	μ (n=3)	1.4713	3.1935	11.886	50.494	0.5048	0.3341	0.0487	2.9325	16.4031	1.0086	0.0221	0.0184	0.1613	11.1686	0.0185	0.0099	0.0126		0.0004	0.0129	0.1008	0.0065	0.0566	0.1144	0.0028	0.0051
	Std dev.	0.2853	0.4814	0.9588	2.3797	0.0081	0.0521	0.0049	0.3203	2.3412	0.2255	0.0178	0	0.0275	1.2338	0.0033	0.0014	0.002		0	0.0015	0.0065	0.0009	0.0103	0.017		0.0072
	RSD(%)	19.39	15.07	8.07	4.71	1.6	15.6	10.08	10.92	14.27	22.35	80.55	0	17.05	11.05	17.57	14.27	15.59		0	11.77	6.42	13.83	18.11	14.82		141.39
AA15	μ (n=3)		2.9556	11.4318	47.0768	0.9314	1.0359	0.8313	4.1757	16.8006	0.8016	0	0.0516	0.1875	13.1817	0.0258	0.0073	0.0203	0.0032	0.0017	0.0164	0.1554	0.0036	0.071	0.2601	0.0002
	Std dev.		0.342	0.5123	3.4643	0.0138	0.4482	0.0776	0.2406	2.2121	0.0458	0.0001	0	0.0406	1.4474	0.0032	0	0.0019	0.0001	0.0004	0.0044	0.069	0	0.0624	0.2576
	RSD(%)		11.57	4.48	7.36	1.48	43.27	9.33	5.76	13.17	5.72	138.15	0	21.64	10.98	12.34	0	9.18	4.08	24.72	27.04	44.39	0	87.96	99.02
AA16	μ (n=3)	5.4873	2.9374	10.6089	45.0592	0.7999	0.5688	1.7067	3.0206	18.5865	0.8243	0.013	0	0.1684	9.843	0.0182	0.0051	0.0133	0.0014	0.0016	0.0126	0.1475	0.0065	0.0594	0.0987		0.0054
	Std dev.	2.4087	0.2246	0.2721	1.2287	0.1212	0.1409	0.9009	0.0772	1.2087	0.1098	0.0165	0	0.0524	1.4803	0.0104	0	0.0067	0.0003	0.0001	0.0019	0.0198	0.0005	0.0129	0.0079		0.0077
	RSD(%)	43.9	7.65	2.56	2.73	15.15	24.77	52.78	2.56	6.5	13.31	127.1	0	31.14	15.04	56.97	0	50.36	24.29	5.3	14.85	13.44	7.28	21.68	8.03		141.4
AA17	μ (n=3)	3.4546	3.3516	11.2468	47.1873	0.6339	1.7707	0.7515	2.904	17.2956	0.94	0	0.0404	0.1341	9.8635	0.017	0.0403	0.0127	0.002	0.0018	0.0141	0.1183	0.0052	0.057	0.0814	0.0024
	Std dev.	0.0696	0.1427	0.2553	0.3641	0.1357	0.1871	0.098	0.2207	0.6998	0.015	0	0	0.0154	0.368	0.0027	0.0234	0.001	0	0.0004	0.0011	0.0076	0.0033	0.0127	0.0181
	RSD(%)	2.01	4.26	2.27	0.77	21.4	10.57	13.04	7.6	4.05	1.59	0	0	11.48	3.73	15.8	58.03	8.09	0	21.97	7.97	6.46	62.54	22.28	22.19
AA18	μ (n=3)	2.5189	3.2311	11.7322	48.3116	0.568	2.2412	0.5352	2.908	17.2253	0.7671	0	0.0234	0.1377	9.5286	0.0206	0.0047	0.0083	0.0009	0.0005	0.0093	0.0911	0.0055	0.0438	0.0788	0.0017	0.0047
	Std dev.	0.0258	0.1024	0.2089	1.4148	0.0119	0.2858	0.0199	0.3564	0.9739	0.2312	0	0.0073	0.025	0.2065	0.0127	0.0032	0.0017	0.0006	0	0.0013	0.0047	0.0008	0.0099	0.0089		0
	RSD(%)	1.03	3.17	1.78	2.93	2.09	12.75	3.71	12.26	5.65	30.14	0	30.99	18.17	2.17	61.72	68.13	20.21	64.01	0	14.11	5.2	13.63	22.6	11.34		0
AA19	μ (n=3)	3.323	3.4564	11.1859	48.0749	0.4162	1.6748	1.346	2.9123	16.4383	0.8196	0.0187	0	0.1585	10.8992	0.0165	0.0061	0.0133	0.0017	0.0043	0.017	0.1355	0.0073	0.0519	0.0986		0.001
	Std dev.	0.1534	0.179	0.3191	1.7588	0.0708	0.3967	0.0757	0.514	1.2131	0.0084	0.0325	0	0.0685	0.9987	0.0035	0.0012	0.0015	0	0.0001	0.0023	0.0159	0.0008	0.0094	0.0194		0.0013
	RSD(%)	4.62	5.18	2.85	3.66	17.01	23.69	5.62	17.65	7.38	1.03	173.2	0	43.24	9.16	21.3	20.57	11.37	0	2.77	13.69	11.74	11	18.06	19.71		141.27
AA20	μ (n=3)	3.0506	3.0515	10.9394	45.5423	0.4052	1.6966	0.8876	3.1362	18.5395	0.9679	0	0	0.2515	11.1093	0.0192	0.0071	0.0117	0.0011	0.0042	0.0145	0.1374	0.0087	0.0647	0.1035	0.0016	0.0066
	Std dev.	0.2026	0.0433	0.3119	0.7609	0.0463	0.3612	0.026	0.4685	0.6771	0.2481	0	0	0.1018	0.1431	0.0096	0.0028	0.0015	0	0.0004	0.0016	0.0162	0.0011	0.0111	0.0376	0.0011	0
	RSD(%)	6.64	1.42	2.85	1.67	11.44	21.29	2.93	14.94	3.65	25.64	0	0	40.48	1.29	50.22	39.89	12.47	0	10.6	11.05	11.79	12.22	17.21	36.27	68.77	0
AA21	μ (n=3)	1.7004	2.6842	9.4056	40.4422	0.3702	11.0164	0.6134	2.4692	20.6089	0.9327	0.0044	0.022	0.1804	10.3397	0.0243	0.0095	0.0162	0.0016	0.0022	0.0109	0.1034	0.0058	0.0476	0.0721		0.0018
	Std dev.		0.0739	0.2113	2.7999	0.0639	4.259	0.0733	0.6865	0.8635	0.3241	0.0006	0	0.0611	1.9135	0.007	0.004	0.0039	0.0011	0.0004	0.0033	0.0303	0.0035	0.0133	0.0046		0.0026
	RSD(%)		2.75	2.25	6.92	17.27	38.66	11.94	27.8	4.19	34.75	13.35	0	33.86	18.51	28.64	42.68	24.39	69.48	20.35	30.48	29.32	59.38	27.82	6.36		141.34
AA22	μ (n=3)		2.2028	7.2992	29.4764	0.1883	22.0558	0.1773	1.7095	27.1238	0.6889	0.0024	0.029	0.088	8.5691	0.0049	0.0049	0.0093		0.0005	0.01	0.1155	0.0054	0.0555	0.0615	0.0007	0.0147
	Std dev.		0.5617	1.4306	5.8378	0.128	7.0433	0.0099	0.3222	1.8693	0.2903	0	0.0064	0.035	0.6635	0	0.0023	0.002		0	0.0015	0.0271	0.0008	0.0273	0.0087		0
	RSD(%)		25.5	19.6	19.8	67.96	31.93	5.56	18.85	6.89	42.14	0	22.11	39.8	7.74	0	46.88	22.02		0	15.37	23.48	14.59	49.12	14.12		0
AA23	μ (n=3)	2.7038	3.4499	11.8229	51.5494	0.7773	1.0488	0.489	2.7182	15.6559	0.8693	0.002	0	0.1314	8.5061	0.0153	0.0061	0.0101			0.0092	0.0921	0.005	0.0339	0.0679	0.0024	0.0058
	Std dev.	0.2294	0.1581	0.3614	0.12	0.037	0.1895	0.0062	0.205	0.3646	0.2198	0.0028	0	0.054	0.3183	0.0081	0	0.0011			0.0006	0.0089	0.0008	0.0062	0.002		0
	RSD(%)	8.48	4.58	3.06	0.23	4.76	18.07	1.27	7.54	2.33	25.28	141.35	0	41.08	3.74	52.46	0	11.25			6.95	9.61	16.58	18.38	3.01		0
AA24	μ (n=3)	3.1565	3.7919	12.9765	51.9675	0.4191	1.4816	0.4032	2.4106	15.2099	0.701	0.0199	0.009	0.1032	7.1243	0.006	0.0029	0.0081	0.0013	0.0008	0.0075	0.0736	0.0036	0.0302	0.0571		0.0004
	Std dev.	0.3684	0.0811	0.3089	1.0765	0.0106	0.807	0.0163	0.4059	0.2412	0.1004	0.0259	0	0.023	0.2456	0.001	0	0.002	0.0004	0	0.0005	0.0044	0.0005	0.0037	0.0056		0.0006
	RSD(%)	11.67	2.14	2.38	2.07	2.54	54.47	4.04	16.84	1.59	14.32	130.19	0	22.28	3.45	16.05	0.69	25.15	30.47	0	6.77	5.99	13.33	12.1	9.8		172.73
AA25	μ (n=3)	3.1319	3.9448	12.2891	48.8297	0.4792	1.2149	0.5311	2.8476	16.5626	0.9654	0.0134	0.0109	0.1384	9.7678	0.0143	0.0067	0.0116	0.0013	0.0012	0.0136	0.1002	0.0055	0.0504	0.0736		0.0012
	Std dev.	0.1657	0.4604	0.8761	2.1194	0.1124	0.3595	0.0806	0.2825	2.1872	0.087	0	0.0155	0.0031	0.9457	0.0047	0.0004	0.0026	0	0.0003	0.0008	0.0059	0.0017	0.0038	0.0096		0.0015
	RSD(%)	5.29	11.67	7.13	4.34	23.45	29.59	15.18	9.92	13.21	9.01	0	141.41	2.26	9.68	32.53	6.45	22.74	0	25.71	5.99	5.89	30.07	7.61	13.05		119.49
AA26	μ (n=3)	2.6231	3.7481	13.9302	51.7702	0.797	1.3351	0.3301	2.7275	14.0093	0.8392	0.0065	0.0227	0.1141	7.5581	0.0093	0.0016	0.0089	0.0013		0.0098	0.0716	0.0056	0.0311	0.0649			0.0044
	Std dev.	0.5418	0.3698	1.6553	0.7064	0.0684	0.1787	0.0198	0.4742	0.8784	0.2054	0.0113	0.0056	0.0196	0.4781	0	0	0.0022	0.0001		0.0008	0.0092	0.001	0.0094	0.0184			0
	RSD(%)	20.66	9.87	11.88	1.36	8.59	13.38	5.98	17.39	6.27	24.47	173.18	24.74	17.2	6.33	0	0	24.74	7.87		8.52	12.81	17.39	30.32	28.41			0
AA27	μ (n=3)	2.2692	3.7068	12.2783	49.9845	0.5062	0.4405	0.2685	2.8007	17.2657	0.9315	0.0154	0.0006	0.1807	9.781	0.0128	0.006	0.0114	0.0015		0.0098	0.0861	0.0065	0.0351	0.0687			0.0069
	Std dev.	0.4599	0.5233	0.6625	0.7231	0.0707	0.1159	0.033	0.2795	1.6418	0.1117	0.0218	0.0008	0.0865	0.836	0.0049	0	0.002	0		0.0015	0.0046	0.0002	0.0014	0.0054			0
	RSD(%)	20.27	14.12	5.4	1.45	13.96	26.32	12.27	9.98	9.51	12	141.41	141.18	47.87	8.55	38.29	0	17.51	0		15.55	5.36	2.7	3.94	7.84			0
AA28	μ (n=3)	3.5241	3.7663	11.8719	48.8113	0.8472	0.5911	0.553	2.6292	17.4865	1.1395	0.0954	0	0.1661	8.0565	0.0169	0.007	0.0126	0.0027	0.0011	0.01	0.1149	0.005	0.0446	0.1032	0.0024	0.0022
	Std dev.	0.2136	0.19	0.5242	3.1382	0.127	0.0915	0.0512	0.5538	1.632	0.474	0.1349	0	0.0122	1.4813	0.0095	0	0.0019	0.0002	0.0003	0.0017	0.0337	0.0021	0.0111	0.0532
	RSD(%)	6.06	5.04	4.42	6.43	14.99	15.48	9.26	21.06	9.33	41.59	141.42	0	7.32	18.39	55.85	0	15.36	8.97	29.33	16.74	29.32	42.22	24.87	51.6
AA29	μ (n=3)	2.849	4.1386	13.1953	49.6265	0.9768	2.2606	0.5527	3.4526	13.6191	0.72	0.0194	0.014	0.3921	7.8777	0.0177	0.0038	0.0102	0.0008	0.0006	0.0096	0.0895	0.005	0.0501	0.0687		0.002
	Std dev.	0.2833	0.1914	0.3928	2.0702	0.0687	0.2853	0.0306	0.4109	1.4676	0.016	0.0068	0	0.0498	0.7284	0.0034	0	0.0035	0.0005	0	0.0018	0.0167	0.0008	0.0139	0.0114		0
	RSD(%)	9.94	4.62	2.98	4.17	7.04	12.62	5.53	11.9	10.78	2.22	34.86	0	12.71	9.25	19.45	0	33.89	65.25	6.83	19.1	18.63	16.11	27.72	16.59		0
AA30	μ (n=3)	2.2001	3.7653	12.827	51.1951	0.8819	2.7063	0.4688	3.0469	14.4775	0.7542	0	0	0.1357	8.0408	0.0358	0.0029	0.0079			0.0078	0.0868	0.005	0.0357	0.0604	0.0007
	Std dev.	0.5994	0.1694	0.3463	1.7581	0.1523	0.5818	0.0245	0.5736	1.1051	0.1564	0	0	0.0406	1.0098	0.0266	0	0.0028			0.0015	0.0153	0.0004	0.0023	0
	RSD(%)	27.24	4.5	2.7	3.43	17.27	21.5	5.22	18.83	7.63	20.74	0	0	29.91	12.56	74.3	0	35.46			19.15	17.59	8.03	6.37	0
AA31	μ (n=3)	3.557	5.0946	12.4781	48.6866	0.3301	0.5827	0.4244	2.5418	13.0925	0.8421	0.0762	0.0408	0.175	11.8994	0.0329	0.0077	0.0123			0.0063	0.0556	0.0047	0.0311	0.0397
	Std dev.	0.5282	0.7019	0.5897	2.9348	0.0286	0.1635	0.0396	0.3647	2.5522	0.1783	0.0946	0.0141	0.0033	1.7272	0.0135	0.0019	0.0044			0.001	0.0083	0.001	0.0026	0
	RSD(%)	14.85	13.78	4.73	6.03	8.67	28.06	9.34	14.35	19.49	21.17	124.2	34.61	1.9	14.52	40.95	25.21	36.04			16.49	14.94	21.08	8.37	0
AA32	μ (n=3)	3.0566	4.0808	13.2867	52.2861	0.4069	0.5491	0.2256	2.7754	14.3255	0.7355		0.0264	0.1514	7.8169	0.0123	0.0045	0.0078			0.0086	0.077	0.0047	0.0335	0.0705	0.0008
	Std dev.	0.2986	0.126	0.0856	0.753	0.0834	0.1042	0.0056	0.0626	0.7003	0.1559		0	0.0867	0.2171	0.0014	0.0017	0.0032			0.0002	0.0092	0.0006	0.009	0.0204
	RSD(%)	9.77	3.09	0.64	1.44	20.5	18.97	2.46	2.26	4.89	21.19		0	57.28	2.78	11.72	38.39	41.46			1.76	11.89	11.97	26.87	29.01
AA33	μ (n=3)	3.4664	3.7792	12.2618	48.8836	0.8719	1.1244	0.7997	2.6654	18.2744	0.7139	0.0361	0	0.0846	6.7971	0.019	0.003	0.0095	0.0019	0.0013	0.009	0.0832	0.0032	0.0329	0.0564
	Std dev.	0.4914	0.0833	0.4524	2.2225	0.1037	0.1067	0.1304	0.1323	2.1556	0.1039	0.051	0	0.0254	0.5876	0.0036	0	0.001	0.0008	0.0003	0.0004	0.0035	0.0014	0.0066	0.0074
	RSD(%)	14.18	2.2	3.69	4.55	11.9	9.49	16.31	4.96	11.8	14.56	141.42	0	30	8.65	18.98	0	10.55	41.71	23.72	4.87	4.21	43.4	20	13.06
AA34	μ (n=3)	1.5604	1.551	8.672	44.082	0.3359	0.4337	0.3536	3.3508	22.2177	1.7741	0.08	0.0744	0.3227	15.676	0.0466	0.0207	0.0316	0.0038	0.0027	0.0219	0.1523	0.0096	0.0851	0.1195	0.0047	0.0346	0.0044				0.0012							0.0054
	Std dev.		0.4186	1.1836	4.7868	0.0563	0.0887	0.0457	0.4354	2.9578	0.3463	0.0275	0.0354	0.0586	2.9846	0.0246	0.0079	0.0088	0.0013	0.0008	0.0037	0.018	0.0027	0.0134	0.0307	0.0015	0.017	0.0004				0.0008							0.0035
	RSD(%)		26.99	13.65	10.86	16.76	20.46	12.91	12.99	13.31	19.52	34.41	47.62	18.16	19.04	52.74	38.06	27.76	33.91	31.38	17.02	11.8	28.07	15.73	25.65	32.15	49.26	8.29				71.15							65.43
